# Supplementary material for: Transcriptome Analysis of the Effects of Fasting Caecotrophy on Hepatic Lipid Metabolism in New Zealand Rabbits
Source: Animals (Basel). 2019 Sep 3;9(9):648. doi: 10.3390/ani9090648 (PMC6769842; doi:10.3390/ani9090648)
Supplement: Supplementary file 1 [file animals-09-00648-s001.zip]

Archive with 7 entries (6 files):
- supporting information/
- supporting information/S1 map.tif
- supporting information/S2 map.tif
- supporting information/Table S1.xls
- supporting information/Table S2.xls
- supporting information/Table S3.xls
- supporting information/Table S4.xls
