# Supplementary material for: Transcriptome Analysis of the Effects of Fasting Caecotrophy on Hepatic Lipid Metabolism in New Zealand Rabbits
Source: Animals (Basel). 2019 Sep 3;9(9):648. doi: 10.3390/ani9090648 (PMC6769842; doi:10.3390/ani9090648)
Supplement: Supplementary file 1 [file animals-09-00648-s001.zip › supporting information/Table S1.xls]

## Sheet: Sheet1
GPAM	F:1251	TGTGACGGCTCCACTTTCTC	92
	R:1342	ACCCATCGACACCTTCATCG
FASN	F:97	CCAACTACGGCTTTGCCAAC	121
	R:217	GACTCCAGGATGATGCCCAC
ACACA	F:281	TCGACTCACAGCGGGATTTC	174
	R:454	GGATCGCACGCTCATTCCTA
ACACB	F:4071	CGCCTTCAGGAGATTCGAGG	121
	R:4191	GTCCTCAGGGTACAGGGAGT
SCD	F:753	CTTGCGATATGCTGTGGTGC	204
	R:956	AAGTTGATGTGCCAGCGGTA
CYP51A1	F:83	CAGGCGGCAACCTCTTGT	274
	R:356	GCATCACTCCCCAGAAGGTAAG
FDPS	F:471	GTGTGTGGAACTGCTGCAAG	120
	R:590	TTGACGGCGTCCAAACCTAT
FDFT1	F:26	AGGCCATGTCCCTGTTCAAG	244
	R:269	GAGTCCTGAGGGCAGACAAC
HMGCS	F:1283	AGCTCAGAGAGGACACCCAT	220
	R:1502	GGTACTTTCTTGGCAGGGCT
HMGCS1	F:1134	TTTGGCTGCCACCCTCTACT	179
	R:1312	TGGCCAGATGATGAGTCTCC
ABCA1	F:506	TGGACAAAATGCTGAGGGCT	120
	R:625	GGTCATCAAGCGGAATAGCCT
ABCG1	F:97	AAGGTGGACAACAGCCTCAC	176
	R:272	AGCTGTCCGCTGTTGAACTT
ABCG2	F:242	CCACAGGTGGAGGCAAATCT	140
	R:381	ATCTTGCACCACATACCCCG
ABCB1	F:3050	TTGACAGCTACAGCACGGAG	235
	R:3284	AATAGCACTGTTCCGGCCAA
SLC18A1	F:689	TGGCTTTGGGAGTTCTGGTG	155
	R:843	GCTCTCGGGAGAGACTTTGG
SLC27A3	F:1492	CAGGGGAAGTTGCTACACGA	106
	R:1597	TTCGATCATGGAAGCGGAGG
ABCC2	F:1044	AAGCGACCCCAACTCGTATG	148
	R:1191	TGTAGCCATGACCGTTGTCC
ABCB4	F:1946	AAGAGGCTGCCACTGCTATG	134
	R:2079	AGTGGCATCAAGTTCACTGTCT
BAAT	F:437	GCCTTCGAGGAGCTCTCTTT	95
	R:531	CCGAAATTCAAGCAGCCCAC
CYP7A1	F:413	TGATTTCCCTCACAGACGCC	134
	R:516	TAGGTACCCAGCCTCGAACA
