# Supplementary material for: Transcriptome Analysis of the Effects of Fasting Caecotrophy on Hepatic Lipid Metabolism in New Zealand Rabbits
Source: Animals (Basel). 2019 Sep 3;9(9):648. doi: 10.3390/ani9090648 (PMC6769842; doi:10.3390/ani9090648)
Supplement: Supplementary file 1 [file animals-09-00648-s001.zip › supporting information/Table S2.xls]

#ID	T01	T02	T03	T04	T05	T06
ENSOCUG00000000001	8.2607185	6.409461125	16.51926759	12.10394352	8.2134141	48.760764
ENSOCUG00000000032	0.642471499	0.402457031	1.01449793	1.381070806	0.34957477	3.365558
ENSOCUG00000000074	9.10898	9.42203	13.57603	13.97339	16.72657	24.0654
ENSOCUG00000000092	27.85364782	22.8214704	23.531126	58.951979	24.8179231	65.890897
ENSOCUG00000000107	1.6140987	2.678661604	1.50267827	4.360349	3.292819764	2.66188667
ENSOCUG00000000109	1.6773637	1.089714	1.60014853	0.425992223	1.308982776	0.6730177
ENSOCUG00000000201	23.33762289	19.33920763	11.65688531	5.78744598	15.06570988	5.248536982
ENSOCUG00000000324	2.045694	2.357956127	2.444528148	1.587866007	1.147032544	1.202615399
ENSOCUG00000000427	6.335316729	5.90098018	5.317627967	8.866427311	6.693875669	11.78065223
ENSOCUG00000000435	2.651666133	2.17911	0.734447255	3.282329	3.142482459	5.847428
ENSOCUG00000000502	1.9933255	1.70613	2.23876	3.447490001	2.98115	3.6424956
ENSOCUG00000000531	27.168708	18.809543	20.256796	16.004971	16.91669	15.636676
ENSOCUG00000000547	0.26526188	0.173569139	0.280374717	0.7141797	0.597988544	1.295725
ENSOCUG00000000568	1067.650003	447.967982	394.5490046	730.2490032	5561.375963	1602.780098
ENSOCUG00000000580	0.10046417	0.968262739	0.286234453	0.628992704	1.78709931	2.734569588
ENSOCUG00000000619	2.23E-05	6.10E-05	1.17E-05	0.46346	1.2933	1.04262
ENSOCUG00000000699	0.10313	0.145094	0.104281	0.48253	0.343918	1.19226
ENSOCUG00000000715	4.8810379	6.7630754	7.076467	3.918487	4.6806135	3.690349306
ENSOCUG00000000847	0.292440427	0.1811589	0.2775391	0.342608669	0.430035548	0.596551675
ENSOCUG00000000852	4.493725854	4.322593553	2.243126172	6.258174329	7.670610994	6.71765746
ENSOCUG00000000881	10.63531443	1.886505961	5.75418179	1.73817156	3.656523501	0.042781421
ENSOCUG00000000915	2.545259425	2.984946	3.2893067	6.60597	4.29887	10.16266938
ENSOCUG00000001030	0.118045313	0.310416218	0.241050956	0.787703	0.524869353	0.591680134
ENSOCUG00000001171	0.520501376	0.092693464	0.515602658	0.952390078	0.544562551	4.004526826
ENSOCUG00000001179	18.69797	14.53126	15.56991	10.722516	7.3198575	9.414275
ENSOCUG00000001239	1.337354	0.733158872	0.836532638	2.2649046	2.663570537	1.603092185
ENSOCUG00000001326	0.926012409	1.026562388	1.53026538	3.299435147	0.958823141	3.032547837
ENSOCUG00000001327	8.474519946	0.78003014	3.980286548	0.434370976	0	0.078607977
ENSOCUG00000001335	0.454099338	0.184661888	0.341467875	0.55216914	1.038498564	0.565053876
ENSOCUG00000001375	44.50490097	2.030230456	11.68620068	0.377504547	8.075480813	0.814876847
ENSOCUG00000001415	5.849902321	6.540186491	7.684181	13.9041526	7.01996065	12.22083736
ENSOCUG00000001436	181.8823162	112.6148709	203.395645	72.482695	122.6434872	103.42489
ENSOCUG00000001536	397.0015526	287.0824	413.1285016	239.662502	318.7132011	159.5519037
ENSOCUG00000001594	5.1444485	8.4939204	5.7374242	26.22978803	12.21570231	18.112869
ENSOCUG00000001652	0.563424	0.482111	0.304486	1.61199	1.2868	4.70397
ENSOCUG00000001719	0.066028546	0.01587451	0.24474349	0.28210686	0.13269426	0.856845547
ENSOCUG00000001726	13.84207179	9.528698	7.6488476	2.78160518	0.280724357	0.053501791
ENSOCUG00000001833	2.986446657	2.079016559	1.888564286	1.335833724	1.156426525	1.033032349
ENSOCUG00000001912	1.437842142	2.419392558	2.31161305	4.027994034	3.053361944	4.739009795
ENSOCUG00000002071	34.10486089	53.79026406	24.67723805	92.28792147	52.59097052	56.35914251
ENSOCUG00000002109	61.26089	83.11308	49.04853	153.842	73.59997	119.56507
ENSOCUG00000002132	20.81575	8.480025014	18.622894	8.98954	12.3293	8.584116
ENSOCUG00000002226	5.42872513	3.463011918	3.566533	2.414685803	2.874605	3.08152971
ENSOCUG00000002260	20.9410459	12.93961366	18.16516036	10.29623688	13.712577	6.466115962
ENSOCUG00000002297	5.86354	3.88774	4.75303	1.3208	2.6146	1.74686
ENSOCUG00000002318	5.181952752	2.106813521	3.632001	1.86364	1.289485416	1.676695322
ENSOCUG00000002339	12.44383	11.7423	14.46537	29.8485	23.94177	16.63916
ENSOCUG00000002344	0.741135	1.103838006	0.403882931	0.857586	2.360561	1.199800281
ENSOCUG00000002468	0.282581	0.469298	0.49046	0.908442	0.465408	1.45602
ENSOCUG00000002486	0.269897906	0.452200755	0.272122	0.56125267	0.802304	0.5558696
ENSOCUG00000002660	0.0923749	0.357307	0.156306	0.151677	2.07745	0.241877
ENSOCUG00000002672	0.056378361	0.4283	0.044814776	0.701670311	0.685343221	0.334774606
ENSOCUG00000002702	0.24133307	0.522797122	0.266484103	0.720440563	0.677702191	0.934170483
ENSOCUG00000002703	0.288728083	0.121013584	0.174224271	0.3617728	0.2601285	0.957623285
ENSOCUG00000002705	0.628627	0.78014	0.979249	1.73776	2.14755	1.23597
ENSOCUG00000002781	5.99926548	17.7745186	11.54785206	42.60583	18.371332	29.255965
ENSOCUG00000002785	0.245605	0.582502	0.239793	1.659	0.768669	0.418316
ENSOCUG00000002811	6.28828	3.29294	14.1609	3.5238	3.93791	2.374951
ENSOCUG00000002814	0.82525728	0.571788411	1.338747116	2.288833382	1.647751652	7.750224947
ENSOCUG00000002815	8.37047	9.619639214	10.39464	17.7045377	19.56562589	10.40054533
ENSOCUG00000002858	0.686961	0.71523	0.5277416	2.006202	1.341505	5.17033
ENSOCUG00000002872	5.041791583	8.396770094	4.735196972	9.677570879	7.52729636	10.69468749
ENSOCUG00000002988	0.80111	0.495609	1.0565	0.447679	0.476824	0.302934
ENSOCUG00000003047	1.585199243	1.251123219	2.155637951	3.57951	2.707189	8.94427
ENSOCUG00000003061	0.262570331	0.22029784	0.6468814	0.224006318	0.063547666	0.208047539
ENSOCUG00000003144	2.0835073	2.88638681	3.669006716	3.996712999	17.31078023	5.913986832
ENSOCUG00000003203	0.55560158	0.372982425	0.516924089	1.706988266	1.105636106	4.61287
ENSOCUG00000003205	0.408976	0.065977527	0	1.284574724	0.739870485	1.049730743
ENSOCUG00000003238	12.00996	6.27797	10.47246	5.14654	5.261	4.94256
ENSOCUG00000003246	4.3830293	0.568237	1.576749	0.2018987	0.4465009	1.1365
ENSOCUG00000003263	2.6579522	1.569912	1.198589929	1.177293812	0.9636829	1.258453945
ENSOCUG00000003663	0.151256687	0.290581	0.444868235	0.55525386	1.109047354	0.787749202
ENSOCUG00000003746	6.868624309	7.6387248	7.319450735	4.410826505	4.24446373	3.759871001
ENSOCUG00000003792	13.52782	9.62695	15.19258	3.108936	6.40578	6.80635
ENSOCUG00000003900	4.10066863	2.360207508	3.160124066	5.254324058	4.715143042	5.855354639
ENSOCUG00000003924	0.125609038	6.931918	6.855055	14.6983	12.82693	13.476727
ENSOCUG00000004119	154.7499	106.18331	128.6324	74.95961	82.69566	86.22096
ENSOCUG00000004261	1.39966	4.38612	1.588274	17.7861	2.23455	2.449211
ENSOCUG00000004307	90.75281	90.11611	140.144	59.66544	78.80359	55.14459
ENSOCUG00000004314	1.001403945	1.044510727	1.313578687	1.578343089	2.184526	2.509785464
ENSOCUG00000004340	0.594019	0.399582281	0.778192182	2.578997702	1.022103726	7.000215
ENSOCUG00000004377	0.807817168	1.107914718	1.346660389	2.9047982	4.156877324	2.896496205
ENSOCUG00000004393	0.457134287	0.719773255	0.819727	1.728436	1.340961044	5.998393
ENSOCUG00000004422	19.3953	15.7094	16.1592	4.74197	14.5446	8.95035
ENSOCUG00000004441	5.67712	2.112435	2.19867	1.6034002	5.06467	17.24402
ENSOCUG00000004651	0.0583104	0.836539	0	2.27203	2.02784	1.5578
ENSOCUG00000004668	0.445835	0.2662953	0.376234465	0.081698619	0.282245646	0.078856452
ENSOCUG00000004762	2.562381027	3.736319383	1.43824603	5.147349398	4.005533138	3.372495559
ENSOCUG00000004768	2.35808	3.98276	2.50785	5.05288	4.29759	5.02293
ENSOCUG00000004865	2.63006	2.87354	4.76014	5.70578	8.88309	9.00626
ENSOCUG00000004879	4.09377	9.31618	17.1161	209.438	12.5998	11.7559
ENSOCUG00000004897	0.5393708	0.972455224	0.3929921	0.24990532	0.28919198	0.2163638
ENSOCUG00000004988	1.7676	1.589151	1.916521137	0.860595	0.993771	1.213431
ENSOCUG00000005032	7.543918714	4.581691488	8.089736108	3.278888557	6.731861208	1.473361432
ENSOCUG00000005039	5.83918	2.67478	3.76823	6.4996	9.1204	8.72599
ENSOCUG00000005045	1.230228116	1.587197843	1.867947159	2.679726	3.765776	1.902168703
ENSOCUG00000005127	26.30693805	28.3393	38.102027	54.37919	63.6381	47.6487
ENSOCUG00000005133	0.663690642	0.3474567	0.5021675	1.312297	0.929974523	3.846333216
ENSOCUG00000005175	55.81769421	31.41839672	85.89018452	25.6492216	54.44750647	25.75247467
ENSOCUG00000005300	36.3447	7.98611	30.1743	7.15779	15.04963	15.02924
ENSOCUG00000005302	3.515117907	6.072735775	4.22113622	18.50881499	7.839162	6.952685542
ENSOCUG00000005349	3.971165678	6.337086448	4.681843633	10.121995	11.193593	7.50248
ENSOCUG00000005438	1.2686	1.84468	2.17877	5.39213	3.94995	2.59306
ENSOCUG00000005568	7.722896694	7.24803668	35.14206834	31.87570228	32.51803179	55.20245549
ENSOCUG00000005576	2.13421244	2.753338928	2.82719394	5.744524511	2.6330644	5.367077453
ENSOCUG00000005655	1.957252234	1.075602239	2.241439948	6.91152222	1.828551128	3.894846033
ENSOCUG00000005794	21.4567	14.0563	18.6137	17.483	37.5871	33.725
ENSOCUG00000005820	0.58419	0.786653	0.74678	1.06846	1.0368	4.52195
ENSOCUG00000005855	12.238145	7.889160719	8.46483953	20.59261069	12.93497461	23.0034794
ENSOCUG00000005861	23.9173	23.5164	25.9465	10.9442	25.5057	9.3515
ENSOCUG00000005904	1.167669224	1.690707	0.848965616	0.331746313	0.8844603	0.653083
ENSOCUG00000005931	1.961523	2.301136	2.239864	2.315721	2.743089	5.01793
ENSOCUG00000005933	83.4374	50.1796	46.064	35.3224	41.3806	38.9985
ENSOCUG00000005940	5.629552986	5.4438675	3.081020811	2.53611307	2.42428057	1.478092785
ENSOCUG00000006012	10.453473	7.032098	4.499843	19.682443	9.467122	9.460149
ENSOCUG00000006056	2.365765003	0.914695677	1.128706771	0.858546694	0.803904924	0.867333912
ENSOCUG00000006194	66.5938	68.8694	97.2782	41.91199	62.03413	29.077257
ENSOCUG00000006380	39.8007	42.336	41.3041	59.8522	40.0341	106.194
ENSOCUG00000006493	5.26502	4.20354	7.88948	8.100730252	6.73269	15.24876
ENSOCUG00000006527	0.0879805	0.231118	0.290027	0.573786	0.344846	1.23833
ENSOCUG00000006758	2.952877686	4.45665804	2.41370753	1.970100284	1.62626114	1.8132548
ENSOCUG00000006878	28.6020504	32.27199593	35.34329269	68.52904875	63.95736639	42.33753798
ENSOCUG00000006887	46.9138	28.8956	52.9055	86.7947	59.6571	79.4231
ENSOCUG00000006962	0.159385	0.296568	0.314616	0.550059	0.927	2.3544
ENSOCUG00000007017	0.265935767	0.444004573	1.01190964	1.316574833	1.370996597	2.276653515
ENSOCUG00000007038	1.455376137	1.460475931	1.455852243	1.5213557	7.113909957	0.386983058
ENSOCUG00000007124	0.333073671	0.245778105	0.51589811	1.207347299	0.65684421	3.145210592
ENSOCUG00000007155	14.94615107	11.84462277	17.10714593	6.4586602	13.03652836	7.455871404
ENSOCUG00000007182	0.280524163	0.627439759	0.229541382	1.031073	0.4315192	1.344531126
ENSOCUG00000007197	32.2296	18.58934	7.28313	4.2777	11.54973	5.776731382
ENSOCUG00000007326	1.092684	1.511646	1.32948575	5.194318212	2.158268	4.6453878
ENSOCUG00000007380	6.67473	12.60813	4.52658	22.9599	13.57595	18.14386
ENSOCUG00000007382	3.55675	6.261	1.99117	14.2959	9.58315	7.94683
ENSOCUG00000007463	44.14419	29.529189	30.22145	21.475428	24.46158	13.91605
ENSOCUG00000007470	40.639034	18.525945	22.22885	6.3161491	4.279327932	24.04942
ENSOCUG00000007545	0.112135268	0.343019264	0.1991734	1.361435524	0.803015545	1.078105582
ENSOCUG00000007551	0	0.0204859	0	15.244113	5.02201	4.90882
ENSOCUG00000007607	6.328784	8.838084	6.807361	8.085759	8.57268	15.31004
ENSOCUG00000007801	8.11948	12.554323	8.357533786	11.5171	26.40268	11.29670852
ENSOCUG00000007815	0.301663	0.17145	0.289922	0.109738	0.0928386	0.127108
ENSOCUG00000007853	1.5202082	1.836004	1.329106	1.916809	2.510158	2.089012
ENSOCUG00000008012	1.69424	0.922906	2.20144	2.67415	3.2449	12.5436
ENSOCUG00000008018	0.456171	0.519162	0.336985	0.142842	0.209906	0.199004
ENSOCUG00000008162	0.15731858	0.5729013	0.237532324	0.4309879	1.614897124	0.457846498
ENSOCUG00000008181	0.0848647	4.11385	0.0958471	11.19	0.113929	20.7632
ENSOCUG00000008243	1.567508886	1.02447	2.586044642	2.136649317	2.369472131	6.20028861
ENSOCUG00000008253	9.93658393	13.14954679	9.4843307	17.739979	23.94284	27.81991
ENSOCUG00000008274	29.2769254	32.917441	46.753233	50.127986	73.508947	46.370144
ENSOCUG00000008317	0.528525	0.908099	0.859886	1.6807	1.09186	1.65492
ENSOCUG00000008329	1.71507145	1.462091908	0.560690636	3.459558	2.553816119	5.175033965
ENSOCUG00000008364	2.409151414	1.88394681	1.506255569	3.91640633	2.90399169	2.562522452
ENSOCUG00000008385	1.413358	0.74345262	2.53315	1.72084195	1.449643823	4.472270273
ENSOCUG00000008476	0.469324	0.400916	0.487224	0.770966	0.517812	2.02198
ENSOCUG00000008902	4.31148	3.31237	7.36659	8.33242	7.9144	13.5504
ENSOCUG00000008938	18.1253	9.32838	16.238	9.13701	2.66539	8.62562
ENSOCUG00000008954	49.8332	58.4267	34.8451	44.3276	30.9811	20.13
ENSOCUG00000008996	4.70464	7.415704	6.7326689	4.5818144	35.732711	5.9246763
ENSOCUG00000009042	5.07112	4.952206	7.62984	8.2015623	31.0737267	5.205925
ENSOCUG00000009056	2.86108	1.55253	4.41186	1.45882	0.526781	1.42663
ENSOCUG00000009074	4.21675	1.896336	2.642665	5.51073	4.840057	5.59663
ENSOCUG00000009097	515.848418	370.462709	340.245295	196.813863	224.7765396	192.19583
ENSOCUG00000009102	21.74449592	27.451384	17.89733912	17.14705	14.4271024	12.14059113
ENSOCUG00000009161	0.377562	1.34714	2.78594	0.302616	0.273252	0.893791
ENSOCUG00000009244	0.141256	0.246005	0.326534	0.601592	0.751731	1.43984
ENSOCUG00000009363	2.521967	3.094803	2.160759	1.234979676	1.358849	2.052461513
ENSOCUG00000009427	1.461748619	1.850442911	1.66508864	2.1929533	2.99983	3.325277429
ENSOCUG00000009447	0.66089655	0.5573974	0.680405739	1.684820665	0.727493708	0.920081591
ENSOCUG00000009489	0.399945386	0.746183975	0.4280792	1.6676184	0.879332292	2.427370116
ENSOCUG00000009521	7.38072	8.05504	12.36248	13.6869	19.64467	15.32537
ENSOCUG00000009543	0.972936224	1.292668731	1.8367783	0.578613628	0.852341	0.712210881
ENSOCUG00000009644	9.777593838	9.790163341	6.30881973	9.539016773	28.00195	31.93215
ENSOCUG00000009684	8.823833839	8.519093665	5.446405	3.435660322	3.984516	4.382303848
ENSOCUG00000009732	20.43773657	10.35869594	15.2370232	6.707120604	11.44931193	5.787163763
ENSOCUG00000009745	57.2535	69.9999	73.8446	64.9269	32.3662	27.9569
ENSOCUG00000009885	12.53378602	34.30200137	8.693418173	44.67835056	29.7911186	26.25006132
ENSOCUG00000009989	1.535602271	1.037117258	0.878961948	0.563896805	0.64215484	0.996083987
ENSOCUG00000009999	5.505188018	6.249830001	4.90387	4.172971596	2.695232565	2.724111
ENSOCUG00000010056	2102.67428	1342.53425	1764.504968	998.16989	1532.30601	462.12247
ENSOCUG00000010109	3.961839543	7.170173827	5.502616259	10.29499083	14.73902039	6.980643236
ENSOCUG00000010122	505.7875356	523.8187439	800.1111327	1014.229477	1183.550757	1138.865009
ENSOCUG00000010221	1.962916198	1.947446707	1.901553746	2.843775	3.286783343	2.710607925
ENSOCUG00000010284	0.516315069	0.312878496	0.663077136	0.607987019	0.938852093	1.152990438
ENSOCUG00000010306	0.522168998	0.587563424	0.506451992	1.393207433	0.191253729	3.328439678
ENSOCUG00000010358	9.66782	19.70655	16.81749	34.4412	20.69867	35.5483
ENSOCUG00000010458	8.77502	8.62866	5.86243	18.396	10.1357	16.8193
ENSOCUG00000010507	3.018653	7.35706	3.676571	12.82912	19.13616	2.8967062
ENSOCUG00000010666	10.5574798	12.45015709	16.39971689	54.6785	16.24450055	21.94797123
ENSOCUG00000010708	0.538557	0.420931249	0.632339	1.015392568	0.709402756	2.893029906
ENSOCUG00000010728	41.6798	70.1475	42.3249	134.949	61.3566	126.77
ENSOCUG00000011041	3.831478683	5.570252838	4.315129623	6.47511843	7.479909311	7.629637583
ENSOCUG00000011258	0.21211159	0.233994953	0.284347363	0.437308949	0.313483382	1.296668991
ENSOCUG00000011289	6.89721	6.010947652	5.981951287	3.326070091	4.694351129	3.859613346
ENSOCUG00000011300	22.83725346	16.12811804	28.42422517	12.99708339	16.134428	12.79394673
ENSOCUG00000011340	0.516727973	0.242202416	0.447097759	1.867274	0.693836046	5.205037
ENSOCUG00000011445	5.918718486	6.345349107	9.774603337	9.321681599	8.809259643	21.56365421
ENSOCUG00000011452	0.65778016	0.7722763	0.627742	1.0391072	0.751693765	2.762392
ENSOCUG00000011482	7.7275	6.340283	18.32285	22.71141	19.74686	22.88769
ENSOCUG00000011488	0.171508	0.237402	0.553366	0.363086	0.54446	1.58786
ENSOCUG00000011571	7.198699719	3.753822803	3.8576933	3.229672173	2.080728344	3.451579652
ENSOCUG00000011626	7.675138592	5.498361917	8.238362362	11.00230722	9.425384538	12.68289511
ENSOCUG00000011776	0.201057936	0.384741298	0.541416	4.245148295	0.499410324	1.201902
ENSOCUG00000011868	26.4941	20.69957	53.0405	15.83391	20.24175	14.81467
ENSOCUG00000011890	13.526	13.6948	10.469	6.06941	7.68473	5.82825
ENSOCUG00000011956	1.155476682	2.489574738	1.8821083	3.774789409	3.202796651	3.732853765
ENSOCUG00000012014	5.013986	2.19950254	4.2937	17.30501714	6.904482	12.92685399
ENSOCUG00000012176	1.217859	1.054710575	2.935548	3.420154	1.657221846	8.34566
ENSOCUG00000012189	73.38278443	43.39411	33.79256789	18.14317	26.00716078	33.9512123
ENSOCUG00000012258	1.10585178	1.062329017	2.06497301	0.775950044	16.66913	1.053463897
ENSOCUG00000012283	8.884661	10.05330476	17.502458	26.203588	56.17659	59.28556
ENSOCUG00000012561	5.504401	6.761992	8.39164	12.31495	10.04905	10.92882
ENSOCUG00000012688	0.1682849	0.178759015	0.245456272	0.417213207	0.154852397	0.620493677
ENSOCUG00000012720	2.029801132	0.371443343	0.23601587	0.467877456	9.6864245	5.2410148
ENSOCUG00000012838	140.8118803	112.6383039	98.92949891	50.46090265	51.99730055	30.88529021
ENSOCUG00000012856	3.525287793	4.211536839	4.906854832	1.7046355	2.376647815	1.97996696
ENSOCUG00000012990	3.398405062	3.804710879	2.985181	2.154250752	1.479550666	2.036585782
ENSOCUG00000013006	2.062899337	1.905057896	2.282462135	3.508923331	2.916374755	4.888938166
ENSOCUG00000013014	25.77981708	32.3061	17.50980954	9.434073669	22.807855	12.52215897
ENSOCUG00000013281	7.72234276	9.459041	10.08202	14.335057	13.4295541	18.2716596
ENSOCUG00000013287	13.37888	14.35938	11.04615	6.7296	10.13705	3.39194
ENSOCUG00000013304	323.5992407	371.49088	437.6415208	687.9011011	524.2187403	626.9477491
ENSOCUG00000013403	0.1842739	0.38864	0.3129451	0.6658524	0.866824	1.382025
ENSOCUG00000013429	7.17077784	3.025652801	9.868245801	2.303045827	3.231161506	2.940559076
ENSOCUG00000013461	72.8931	34.6942	64.8958	21.3621	32.875	24.7522
ENSOCUG00000013488	1.471671214	5.139213272	0.711372244	1.20645544	0.758531304	1.219973871
ENSOCUG00000013527	8.45987	7.67915	5.8784	13.7927	8.84637	10.69305
ENSOCUG00000013533	4.09893	3.30183	4.69675	5.74009	5.61058	7.7342
ENSOCUG00000013585	0.738552357	0.590819656	0.951330676	0.237665879	0.316008847	0.2306674
ENSOCUG00000013603	19.77804	4.571763	5.30838	10.041514	88.08056	19.54259
ENSOCUG00000013609	186.8300939	323.2681433	232.2869555	505.5877613	410.463901	335.2270253
ENSOCUG00000013676	31.7865305	75.8864186	80.7117245	34.02115165	43.1771652	30.373768
ENSOCUG00000013695	45.2431	28.3712	69.9705	23.9855	35.0391	33.4243
ENSOCUG00000013739	38.53465	33.64286	17.3016	18.48935	21.94335	19.50019
ENSOCUG00000013740	10.50007	9.056589	6.900790085	4.7107885	5.105011814	5.49298683
ENSOCUG00000013741	137.701	143.296	227.778	90.6942	134.114	104.184
ENSOCUG00000013792	0.181130618	0.150837207	0.235197278	0.320675381	0.23267214	1.369423867
ENSOCUG00000013851	2.053843	2.30727868	2.439774	2.997525	3.018107536	4.394562303
ENSOCUG00000013871	0.360183037	0.380538304	0.347356659	0.390784756	2.392663	0.627299024
ENSOCUG00000013965	1.627494092	2.5941004	2.97945847	2.23603471	6.674597035	3.69008531
ENSOCUG00000014076	1.854304304	0.716672873	1.586096308	0.170318754	0.660556255	1.047704222
ENSOCUG00000014102	3.333315232	2.373142588	3.501865723	1.512939076	2.23397047	2.031711217
ENSOCUG00000014117	7.454518	7.287778	6.074798	15.509181	5.243616631	17.672523
ENSOCUG00000014305	46.33002739	56.53205303	25.38664	43.39159225	16.13151143	19.35432824
ENSOCUG00000014422	8.09186	20.5599	22.0785	32.6014	65.4446	12.4336
ENSOCUG00000014432	9.788024013	4.316482616	7.839500847	8.398927396	10.45530689	14.74641338
ENSOCUG00000014610	3.203831568	2.22836473	4.01945699	1.597028277	2.52293002	2.087094879
ENSOCUG00000014733	0.223906958	0.0960174	0.248455	0.574229	0.2662438	1.444039
ENSOCUG00000014749	0.722358707	0.977592	0.296048946	1.600353351	1.657626373	1.239061971
ENSOCUG00000014846	0.809649429	0.979833961	1.644456926	2.470648023	1.671081738	5.290762361
ENSOCUG00000014877	5.096837986	3.049302535	4.079355138	5.826011511	4.975743663	11.97546175
ENSOCUG00000014929	1.74886	0.439197	4.29591	0.454865	0.79697	0.358051
ENSOCUG00000014993	1.040685641	1.0894807	1.233386786	2.036948384	3.42674	2.14935
ENSOCUG00000014996	0.847977169	0.805213031	0.902156817	0.461199337	0.521044635	0.327791933
ENSOCUG00000015068	0.340612299	0.1477645	0.426257074	0.520939381	0.308963758	1.30772273
ENSOCUG00000015109	35.69749	97.8564463	21.09101	189.8477592	97.1537	88.8516996
ENSOCUG00000015377	2.90284	1.91226	3.61077	1.76585	2.09967	1.40293
ENSOCUG00000015456	59.6765	45.132057	53.48943092	33.67909	37.76509	30.911763
ENSOCUG00000015664	2.04802441	1.342392881	3.31954221	10.85511232	3.967699746	15.78719024
ENSOCUG00000015681	0.786420737	0.59829815	0.5381207	0.935775085	1.108279089	2.801756663
ENSOCUG00000015705	1.049368787	0.946022328	1.027041156	1.681613697	1.676219404	1.805909726
ENSOCUG00000015756	0.2632696	0.19338007	0.2248111	0.507264966	0.436671	1.354891379
ENSOCUG00000015790	0.49786633	0.458572001	0.526176	1.310384	0.666768	2.045051
ENSOCUG00000015882	1.965797	4.13566	8.25121	0.535472	2.87605	1.355264
ENSOCUG00000015909	1.55747	1.54913	1.7757	3.34955	1.95142	3.11334
ENSOCUG00000016083	6.337210533	9.33414	6.60156	4.519041	5.03264	4.71398123
ENSOCUG00000016101	0.78338491	0.32028295	0.337545455	0.22697437	0.29345608	0.132892484
ENSOCUG00000016241	149.8922	97.7072	48.06852	60.8548	40.42439	66.8937
ENSOCUG00000016302	1.229769273	0.460620663	1.031642691	3.875138	2.387949639	3.248814
ENSOCUG00000016324	0.110816083	0.01349541	0.080327846	0.114981699	0.167551991	0.504588572
ENSOCUG00000016477	0.798794	0.21649	1.01697	0.340992	0.150699	0.283942
ENSOCUG00000016491	0.113101	0.0605447	0.104462	0.245716	0.258632	0.639907
ENSOCUG00000016552	7.851134072	8.410555357	7.812172667	2.413038417	5.843727	3.219480246
ENSOCUG00000016570	36.647	30.0289	17.2394	14.3238	20.919	14.3872
ENSOCUG00000016605	2.137921074	5.039392523	6.777636281	1.535163208	1.988153636	3.411646985
ENSOCUG00000016610	32.279395	34.27138	23.055246	16.97628	22.54216	19.14985
ENSOCUG00000016706	0.507727	0.607147	0.511189	1.26837	0.75276	3.42359
ENSOCUG00000016776	14.6001056	22.360024	10.588341	28.2292641	30.03653	23.6242218
ENSOCUG00000016975	9.72393	8.44382	6.86976	4.12431	4.753	5.76966
ENSOCUG00000016982	5.43739256	5.89235129	5.05801888	3.932287158	4.7007095	1.965527414
ENSOCUG00000017043	0.377439	0.290351	0.444409	0.734709	0.567702	1.53133
ENSOCUG00000017102	10.26806013	19.111044	3.212742535	11.53428257	21.13511	50.85671939
ENSOCUG00000017141	2.475132018	19.05667009	42.74993824	36.1983156	36.67039384	100.89489
ENSOCUG00000017194	1.234191053	1.431573566	2.920395695	3.411736	3.620065867	6.0535145
ENSOCUG00000017203	2.85314	1.452668	4.69986	0.546698	0.730094	0.852322
ENSOCUG00000017233	0.606368	0.968392061	1.400451077	1.618042897	3.30545604	1.898863443
ENSOCUG00000017262	82.661438	45.553575	58.901464	78.888796	77.079556	154.27257
ENSOCUG00000017372	0.29377369	0.321852853	0.295789571	0.542317487	0.664509459	0.472071204
ENSOCUG00000017391	8.75871	7.35568	16.10931	5.61569	5.48203	5.28
ENSOCUG00000017407	25.4015648	19.26933592	13.65845	16.82338	14.12862	14.02232556
ENSOCUG00000017433	15.3531328	14.91545397	22.02001729	11.20328293	3.979218486	12.17438149
ENSOCUG00000017492	0.298357151	0.22908305	0.317614402	0.9198272	0.679782675	2.074787146
ENSOCUG00000017835	1.320555885	1.679844295	1.951285943	2.534571438	3.726928719	2.718599505
ENSOCUG00000017865	38.310323	32.15570607	39.097425	17.75547687	28.411575	17.86343028
ENSOCUG00000017898	7.19263	17.0894	13.74087	25.60579476	35.82357	14.25553773
ENSOCUG00000017915	2.0619939	2.839325	2.748083	4.587872424	3.680614676	4.401192
ENSOCUG00000017923	21.05968	16.52043	15.61034	8.451559	1.307339	4.275580146
ENSOCUG00000017924	4.384536058	6.358712	7.175650563	10.155034	4.586375374	15.428298
ENSOCUG00000021126	248.7335	836.372	44.58141	52.34608	188.713	55.15114
ENSOCUG00000021197	1100.253871	1154.10088	777.966605	782.2909093	458.7414073	699.1207034
ENSOCUG00000021378	57.9281	38.873	29.5963	13.5593	28.4978	28.631
ENSOCUG00000021501	179.076	141.432	231.805	83.9807	178.606	59.9906
ENSOCUG00000021506	12.20589574	3.115219177	9.157657117	0.9635889	3.944725	5.241722459
ENSOCUG00000021831	1430.313	910.7563	1436.998	570.6055	994.8035	552.153
ENSOCUG00000021846	2.199996851	1.902061982	4.639350897	16.831373	2.355770951	4.591239513
ENSOCUG00000021978	0.929522	2.93019	0.741038	5.36372	4.84618	6.47758
ENSOCUG00000022082	0.255877	0.456401786	0.362389636	0.643782	0.5169965	0.725239
ENSOCUG00000022173	44.0322	30.1368	41.8805	27.0567	30.7317	19.8049
ENSOCUG00000022370	29.01730844	24.296792	31.838778	14.72676695	20.3021733	16.07749718
ENSOCUG00000022443	58.0882	67.0414	29.08	26.4341	20.6648	30.1392
ENSOCUG00000022472	97.90104762	58.82676076	62.33152	40.1669481	12.67182751	17.348697
ENSOCUG00000022496	1032.342	842.11	832.333	478.458	810.39	311.0799
ENSOCUG00000022536	1.22665	3.75552	2.12738	0.505666	0.486825	0.334659
ENSOCUG00000022624	0.190260469	0.669416033	0.541121184	1.498266	1.801522042	0.600472071
ENSOCUG00000022666	35.22271813	23.32791857	39.28591732	19.92104641	20.01621789	23.02351867
ENSOCUG00000023005	0.577970646	0.243043	0.549036452	0.993714269	0.604300211	3.93387
ENSOCUG00000023078	0.107161488	0.146623296	0.157666169	0.251003492	0.314615448	0.448751046
ENSOCUG00000023285	0.181771961	0.089706448	0.328353021	0.827154	0.314114325	1.915486488
ENSOCUG00000023318	47.20865	30.99515316	22.0708783	21.23414727	19.82412702	15.63442086
ENSOCUG00000023358	75.3699	42.9684	46.1277	13.85	29.4379	35.1265
ENSOCUG00000023392	1.008425055	2.225162344	1.188118849	3.438676975	2.5750808	3.665822101
ENSOCUG00000023743	2.12132	2.91702	1.34966	0.407032	0.434925	0.625096
ENSOCUG00000023762	4.984533	3.129742	2.96242	1.703315	1.277142	2.927571
ENSOCUG00000023773	162.236	184.574	173.725	164.683	309.226	310.176
ENSOCUG00000023825	2.853899618	1.058288598	0.932289641	2.321319056	16.2083273	3.926742572
ENSOCUG00000023879	0.371060363	0.586161351	0.66546	0.176958514	0.113994	0.145142687
ENSOCUG00000024065	1.30008184	1.997170428	2.252444233	3.763349803	2.42572	2.487450411
ENSOCUG00000024104	11.619165	17.59963	44.67075	113.433223	45.59801	12.68506
ENSOCUG00000024108	6.62945	4.05798	6.75589	21.1587	7.90405	18.25786
ENSOCUG00000024122	0.469411	0.5151931	1.013678	1.545871	1.12362	1.580112
ENSOCUG00000024203	4.48357	4.331839	5.357086	8.07638	8.93132	8.419706
ENSOCUG00000024282	0.016882	0.0105579	0	10.51858	25.3364	13.46242
ENSOCUG00000024412	9.3386	17.94015	181.299	539.09	50.3707	219.8774
ENSOCUG00000024425	135.34826	43.54414	79.27329	30.365778	39.987443	54.469498
ENSOCUG00000024484	0.191890924	0.600595782	0.295644053	1.821072299	0.634728833	0.425411058
ENSOCUG00000024509	0.300132	0.0901714	1.423459	3.448121433	28.667032	0.712934
ENSOCUG00000024667	72.21382	43.89259	57.39736	33.3668	45.46186	32.371059
ENSOCUG00000024825	0.410626535	0.336964409	0.344272258	1.410473	0.410891532	0.815338
ENSOCUG00000024883	88.7523	26.0059	58.6662	19.5326	18.5894	32.4036
ENSOCUG00000024966	3.07237054	3.4261246	3.35854736	1.925422	2.263238	1.9841886
ENSOCUG00000024967	45.43908	39.9935	15.96994	31.51025	8.55683	14.54563
ENSOCUG00000025117	23.9175	44.6122	11.2604	108.39	26.9389	36.2602
ENSOCUG00000025320	2.014873707	1.482173346	1.5473759	2.638589	3.311936	2.4301442
ENSOCUG00000025341	41.48384	25.09083	38.6212	13.37372	22.35185	14.82027
ENSOCUG00000025439	4.04052	3.67521	1.475041571	5.79181	9.24861	13.88746
ENSOCUG00000025449	2.707833682	5.926646379	1.537720416	17.42449936	2.103662	6.973738
ENSOCUG00000025548	32.0076	28.7094	13.95845	15.7279	10.83201	11.01209
ENSOCUG00000025702	24.8071	33.9542	20.175	66.3288	27.6037	40.2835
ENSOCUG00000025803	9.06521	13.094	10.7075	22.5108	15.53	16.0285
ENSOCUG00000025898	0.090034788	0.255796	0.156804602	0.223247769	0.604748035	0.690025527
ENSOCUG00000026015	30.9316	26.6964	41.5819	79.7621	118.293	97.2698
ENSOCUG00000026100	2.419991837	2.873713692	0.7784542	0.263725389	0.902633585	0.310227528
ENSOCUG00000026111	0.923916161	1.24622079	1.184763766	3.498365107	1.429740404	0.943453118
ENSOCUG00000026154	1.606413	1.16545	1.945253	0.864351	0.695774	1.045924
ENSOCUG00000026162	404.155	266.629	378.936	171.043	309.174	206.303
ENSOCUG00000026224	1093.3584	1315.4415	712.7012	884.5394	219.3619	529.6126
ENSOCUG00000026303	0.151369794	0.464314461	0.35262	1.004105281	2.239129	0.53627888
ENSOCUG00000026354	1.507304661	1.147744	0.683168633	0.424010161	0.638152	0.649081663
ENSOCUG00000026559	18.0328	11.7908	7.39171	6.9751	1.56183	2.18402
ENSOCUG00000026577	22.9592	5.71969	9.33683	1.03649	3.76151	1.56469
ENSOCUG00000026643	339.34	195.027	163.5162	164.7752	148.2026	127.2933
ENSOCUG00000026651	13.395253	33.37549	17.12839	38.03039	57.11763	31.8404
ENSOCUG00000026786	58.4693	68.3868	61.4415	126.589	93.0246	151.898
ENSOCUG00000026800	158.0559	105.0732	75.1042	72.4392	64.8181	62.1346
ENSOCUG00000026908	620.177	889.544	668.713	1208.89	1209.39	1489.28
ENSOCUG00000027074	0.889751	1.99522	1.44408	3.88582	3.25675	2.16791
ENSOCUG00000027082	4.50609	1.76953	1.03811	7.21185	2.06198	14.9749
ENSOCUG00000027099	47.2222	66.4009	60.381	116.126	83.1414	214.761
ENSOCUG00000027371	0.1661133	0.205266074	0.479552493	0.740897	0.3317561	1.549281
ENSOCUG00000027714	0.563045	0.663498	0.0939347	1.56595	4.18909	1.57765
ENSOCUG00000027854	12.33440443	10.3887083	11.58889248	6.359402779	8.2351207	4.767416
ENSOCUG00000027909	0.00148419	0.0368233	0.498664	1.53274	0.997869	2.65471
ENSOCUG00000027985	6.048300438	8.899423912	1.758422272	3.163051469	2.265592336	1.73563509
ENSOCUG00000028137	8.463676	5.879193382	4.663641124	4.533375345	2.854511867	3.346126496
ENSOCUG00000028182	5.80223	4.19427	9.36655	20.4939	12.6452	17.162
ENSOCUG00000028221	0.451429635	0.315523005	0.589150662	2.025132	0.856296255	3.045773011
ENSOCUG00000029001	8.600279763	0.057892909	4.952305725	2.888148	0.437068537	12.0379852
ENSOCUG00000029019	16.8541	19.2073	5.81826	6.91137	5.23806	11.1686
ENSOCUG00000029128	0.97219961	0.608660706	1.2668217	1.99225	1.466518001	0.910959408
ENSOCUG00000029130	100.094	67.1295	38.628	59.4626	24.6706	36.5204
ENSOCUG00000029145	0.418275	0.896901	0.388362	1.48034	0.826036	1.63829
ENSOCUG00000029235	2234.57	2320.57	569.467	587.559	971.576	919.796
ENSOCUG00000029252	0.241562543	0.680716622	1.034201868	1.245488088	1.30609024	2.797815624
ENSOCUG00000029304	154.67	124.664	167.616	69.9591	116.351	47.6257
ENSOCUG00000029332	20.4795	28.1448	23.678	41.3325	38.0427	49.4206
ENSOCUG00000029432	0.1192417	0.251815679	0.376308683	0.306428232	1.005930119	0.667173225
ENSOCUG00000029451	0.917456121	0.543948741	0.971098422	0.420281129	0.404007286	0.356876829
ENSOCUG00000029477	8.53168	7.07195	3.2303	3.50653	3.40855	3.51655
ENSOCUG00000029496	0	0.546843	0.0832042	0.139259	1.52563	1.40715
ENSOCUG00000029537	6.53695	5.52658	3.46343	3.01914	3.65791	2.88335
ENSOCUG00000029694	11.3496	10.1694	5.24135	3.85386	4.21598	4.68021
ENSOCUG00000029735	0.0923715	3.86808	0.109565	14.4136	0.253075	27.7548
ENSOCUG00000029750	11.5623	6.6422	7.9278	4.53683	5.19219	6.76756
ENSOCUG00000029759	0.530413006	0.4108517	0.168421088	1.487558	0.8588541	0.660672976
Rabbit_newGene_1361	0.0471406	0.427906	0.0268398	0.696678	1.39084	0.805832
Rabbit_newGene_1362	0.888275	0.434944	1.70944	0.522926	0.0738443	0.593372
Rabbit_newGene_1374	3.59418	0.914028	2.22744	0.934342	0	0.319795
Rabbit_newGene_15	1.80991	1.69486	3.13478	1.52644	0.316413	0.897241
Rabbit_newGene_1563	6.21465244	4.683090427	5.697051	2.539764131	3.023893138	1.582635861
Rabbit_newGene_1579	5.7537021	2.797042848	1.7098924	0.760044681	2.907953009	1.240956
Rabbit_newGene_1582	3.85264	7.54574	4.26641	10.95728	4.238108988	8.45147
Rabbit_newGene_17	0.617945	2.20114	0.0972794	0.91021	6.47124	4.17684
Rabbit_newGene_1771	0.225692	0.275946	0.793814	1.13127	3.11707	0.925684
Rabbit_newGene_1780	0.521302531	0.332559414	1.963458099	0.047467421	0.27060482	0.5464602
Rabbit_newGene_1938	0.06929782	0.2411825	0.712960273	1.699614	0.9843786	1.380901004
Rabbit_newGene_1941	1.3651	1.00498	0.674864	0.309398	0.441284	0.552964
Rabbit_newGene_2091	105.543	58.4553	107.451	47.4139	76.3583	57.949
Rabbit_newGene_2092	1.412338363	0.695369849	1.288696979	3.946954	2.54913	1.690763581
Rabbit_newGene_2203	0.562447	0.718156	0.454005	1.736225	1.113174	0.925102
Rabbit_newGene_2207	1.103504	2.588995	1.333675	1.99063	2.55272	4.08686
Rabbit_newGene_2430	0.916808503	1.577654878	1.767492773	1.994568132	3.391988	1.797015
Rabbit_newGene_2431	0.513949	0.649455	0.341259	0.288009	0.216566	0.208742
Rabbit_newGene_2434	0.996307	1.22709	0.517248	0.0734663	0.730925	0.219586
Rabbit_newGene_2505	8.487294519	11.23957814	11.3405543	4.61024576	7.701330461	4.856994291
Rabbit_newGene_2508	1.97906	0.420273	0.89364	0.495999	0.748104	0.171937
Rabbit_newGene_2546	1.92097507	3.291647114	7.452651	1.421520888	2.147979263	2.106015715
Rabbit_newGene_2559	0.405562	0.25727	0.738586	0.0972803	0.377816	0.11474
Rabbit_newGene_3021	0.438121	0.216704	0.741128	1.07378	0.795031	1.06104
Rabbit_newGene_3035	1.99962	2.19279	4.72974	0.604229	1.53593	2.12522
Rabbit_newGene_3199	29.2772	18.8258	11.7701	37.5599	52.0894	39.0429
Rabbit_newGene_3440	7.8231	5.39897	10.0575	3.86323	4.92865	3.25456
Rabbit_newGene_3624	8.97503	8.5821	3.638989	3.28163	1.070108	2.393963
Rabbit_newGene_3630	2.981589789	0.99977107	1.224262601	3.4518403	2.749097595	3.85394845
Rabbit_newGene_4087	3.88936	1.68487	5.06121	0.632137	0.472304	1.17547
Rabbit_newGene_4088	12.5166	8.34449	5.34283	5.95449	1.77915	4.04448
Rabbit_newGene_4093	16.1188	10.9367	32.1941	17.6879	8.53448	10.0678
Rabbit_newGene_4336	0.164744	0.201505	0.298171	0.492543	0.651973	0.986782
Rabbit_newGene_4699	6.52207	7.24048	10.3786	5.10047	6.74878	3.64754
Rabbit_newGene_4841	19.8878	18.0362	22.2758	24.3097	29.2629	40.3533
Rabbit_newGene_4864	1.15474	1.20587	1.053395196	0.162237229	0.412066242	0.324992954
Rabbit_newGene_4883	2.938604671	7.494539	6.64504175	17.94676	14.1051	8.776217
Rabbit_newGene_4979	1.65172	0.451944	0.886755	2.4531	2.81671	1.50892
Rabbit_newGene_4980	63.013763	4.179764	74.682686	1.750427	5.021121	9.770556
Rabbit_newGene_5052	5.952604	9.082195	20.722486	4.657239569	3.222188368	3.227010468
Rabbit_newGene_5177	3.43835	2.78941	3.75112	1.67948	1.8426	0.979972
Rabbit_newGene_546	0.721706	1.4362246	1.649695	2.87255	3.77377	1.566635021
Rabbit_newGene_5477	15.2432	10.3069	3.89195	12.1164	25.6647	20.1468
Rabbit_newGene_5584	8.414917	4.935044	6.50023	2.873803	2.848149967	2.772259
Rabbit_newGene_590	1.581798	0.612916603	2.153980959	0.365932338	0.147690315	0.512062337
Rabbit_newGene_64	50.1349	24.0887	71.4405	112.7067	53.4647	118.5336
Rabbit_newGene_777	12.7181	4.729511759	6.269478	2.9417001	6.75682	4.405199
Rabbit_newGene_794	0.12273	0.337005	0.648962	0.315755	0.555554	7.57209
Rabbit_newGene_808	0.0993138	0.270943284	0.01248116	1.133041	0.231002634	0.865991416
Rabbit_newGene_827	1.647199	1.44044151	0.493402646	3.062462035	9.802790198	0.52737252
Rabbit_newGene_829	0.000189395	0.27569	0.15562	0.87379	0.587437	0.819637
Rabbit_newGene_841	0.450829778	0.332001905	0.328942257	1.278014	0.440659623	0.792132891
