# Supplementary material for: Transcriptome Analysis of the Effects of Fasting Caecotrophy on Hepatic Lipid Metabolism in New Zealand Rabbits
Source: Animals (Basel). 2019 Sep 3;9(9):648. doi: 10.3390/ani9090648 (PMC6769842; doi:10.3390/ani9090648)
Supplement: Supplementary file 1 [file animals-09-00648-s001.zip › supporting information/Table S3.xls]

#GO_classify1	GO_classify2	All gene	DE gene
#Total_gene		17170	362
cellular component	extracellular region	2325	78
cellular component	collagen trimer	113	5
cellular component	cell	15153	326
cellular component	nucleoid	48	1
cellular component	membrane	8814	214
cellular component	virion	29	1
cellular component	cell junction	1285	21
cellular component	extracellular matrix	910	26
cellular component	membrane-enclosed lumen	1876	40
cellular component	macromolecular complex	6157	123
cellular component	organelle	12750	271
cellular component	extracellular matrix part	351	11
cellular component	extracellular region part	1702	59
cellular component	organelle part	8184	173
cellular component	virion part	2	1
cellular component	membrane part	6342	157
cellular component	synapse part	1090	21
cellular component	cell part	15273	328
cellular component	synapse	1340	32
molecular function	protein binding transcription factor activity	702	18
molecular function	nucleic acid binding transcription factor activity	955	19
molecular function	catalytic activity	6419	174
molecular function	receptor activity	1949	29
molecular function	guanyl-nucleotide exchange factor activity	232	2
molecular function	structural molecule activity	790	9
molecular function	transporter activity	1287	33
molecular function	binding	13122	301
molecular function	electron carrier activity	155	17
molecular function	morphogen activity	3	0
molecular function	antioxidant activity	74	1
molecular function	channel regulator activity	158	3
molecular function	metallochaperone activity	7	0
molecular function	enzyme regulator activity	969	24
molecular function	receptor regulator activity	84	2
molecular function	protein tag	1	0
molecular function	chemoattractant activity	32	1
molecular function	translation regulator activity	61	2
molecular function	chemorepellent activity	16	1
molecular function	nutrient reservoir activity	2	0
molecular function	molecular transducer activity	1989	27
biological process	reproduction	1420	43
biological process	cell killing	94	3
biological process	immune system process	2288	55
biological process	metabolic process	10181	239
biological process	cellular process	14404	322
biological process	reproductive process	2146	53
biological process	biological adhesion	961	33
biological process	signaling	5146	117
biological process	multicellular organismal process	8504	196
biological process	developmental process	8269	198
biological process	growth	807	22
biological process	locomotion	1714	51
biological process	single-organism process	13887	324
biological process	biological phase	168	9
biological process	hormone secretion	161	2
biological process	rhythmic process	434	13
biological process	response to stimulus	9144	230
biological process	localization	6250	154
biological process	multi-organism process	2139	69
biological process	biological regulation	11824	274
biological process	cellular component organization or biogenesis	6839	163
biological process	cell aggregation	29	1
