# Supplementary material for: Transcriptome Analysis of the Effects of Fasting Caecotrophy on Hepatic Lipid Metabolism in New Zealand Rabbits
Source: Animals (Basel). 2019 Sep 3;9(9):648. doi: 10.3390/ani9090648 (PMC6769842; doi:10.3390/ani9090648)
Supplement: Supplementary file 1 [file animals-09-00648-s001.zip › supporting information/Table S4.xls]

#KEGG_n	193	KEGG_N	7437
#Pathway	ko_ID	DEG	Gene	DEG_all	Gene_all
Small cell lung cancer	ko05222	2	94	193	7437	ENSOCUG00000009427;ENSOCUG00000010109	K05637+K16060
RNA degradation	ko03018	3	81	193	7437	ENSOCUG00000004422;ENSOCUG00000027909;Rabbit_newGene_2091	K14443+K14443+K14443
Regulation of actin cytoskeleton	ko04810	3	225	193	7437	ENSOCUG00000001719;ENSOCUG00000008018;ENSOCUG00000013676	K05745+K06524+K05768
Circadian rhythm	ko04710	2	28	193	7437	ENSOCUG00000005940;ENSOCUG00000009732	K02296+K03728
Adherens junction	ko04520	1	92	193	7437	ENSOCUG00000010458	K06081
Osteoclast differentiation	ko04380	2	121	193	7437	ENSOCUG00000002815;ENSOCUG00000021506	K05133+K04379
FoxO signaling pathway	ko04068	5	127	193	7437	ENSOCUG00000001652;ENSOCUG00000004340;ENSOCUG00000008476;ENSOCUG00000008954;ENSOCUG00000029145	K05868+K05868+K06631+K04402+K08336
Tuberculosis	ko05152	6	177	193	7437	ENSOCUG00000002815;ENSOCUG00000013533;ENSOCUG00000013609;ENSOCUG00000017865;ENSOCUG00000024667;ENSOCUG00000026651	K05133+K06856+K05399+K04515+K10048+K06856
Regulation of autophagy	ko04140	1	34	193	7437	ENSOCUG00000029145	K08336
Bacterial invasion of epithelial cells	ko05100	1	95	193	7437	ENSOCUG00000001179	K13744
RIG-I-like receptor signaling pathway	ko04622	3	70	193	7437	ENSOCUG00000002339;ENSOCUG00000007197;ENSOCUG00000029145	K09447+K12170+K08336
Signaling pathways regulating pluripotency of stem cells	ko04550	6	130	193	7437	ENSOCUG00000001726;ENSOCUG00000005904;ENSOCUG00000007380;ENSOCUG00000007382;ENSOCUG00000024967;ENSOCUG00000029019	K01384+K17846+K04667+K04667+K04680+K02375
Central carbon metabolism in cancer	ko05230	1	67	193	7437	ENSOCUG00000004897	K05092
Dopaminergic synapse	ko04728	5	119	193	7437	ENSOCUG00000001436;ENSOCUG00000005940;ENSOCUG00000017203;ENSOCUG00000017865;ENSOCUG00000021506	K00274+K02296+K04534+K04515+K04379
Apoptosis	ko04210	2	84	193	7437	ENSOCUG00000010109;ENSOCUG00000011041	K16060+K04397
alpha-Linolenic acid metabolism	ko00592	1	27	193	7437	ENSOCUG00000024104	K01047
Thyroid hormone synthesis	ko04918	1	70	193	7437	ENSOCUG00000002988	K01540
Cytosolic DNA-sensing pathway	ko04623	1	54	193	7437	ENSOCUG00000002339	K09447
Biosynthesis of unsaturated fatty acids	ko01040	3	28	193	7437	ENSOCUG00000001375;ENSOCUG00000006012;ENSOCUG00000026800	K00507+K01068+K00659
Phagosome	ko04145	8	163	193	7437	ENSOCUG00000003792;ENSOCUG00000009244;ENSOCUG00000013014;ENSOCUG00000013304;ENSOCUG00000013533;ENSOCUG00000014929;ENSOCUG00000026651;Rabbit_newGene_546	K16857+K04659+K07375+K06751+K06856+K10067+K06856+K06751
Neuroactive ligand-receptor interaction	ko04080	1	255	193	7437	ENSOCUG00000001327	K04152
Oocyte meiosis	ko04114	7	110	193	7437	ENSOCUG00000002858;ENSOCUG00000008243;ENSOCUG00000008476;ENSOCUG00000011340;ENSOCUG00000014877;ENSOCUG00000017865;ENSOCUG00000017898	K02087+K02537+K06631+K03363+K06635+K04515+K11481
Pentose phosphate pathway	ko00030	1	26	193	7437	ENSOCUG00000013740	K15779
Propanoate metabolism	ko00640	1	31	193	7437	ENSOCUG00000002260	K01895
Endocrine and other factor-regulated calcium reabsorption	ko04961	1	44	193	7437	ENSOCUG00000002988	K01540
NF-kappa B signaling pathway	ko04064	4	94	193	7437	ENSOCUG00000010109;ENSOCUG00000013533;ENSOCUG00000013609;ENSOCUG00000026651	K16060+K06856+K05399+K06856
Tight junction	ko04530	1	144	193	7437	ENSOCUG00000010358	K06087
Tryptophan metabolism	ko00380	4	43	193	7437	ENSOCUG00000001436;ENSOCUG00000006194;ENSOCUG00000010056;ENSOCUG00000015664	K00274+K01556+K07409+K00502
Endocytosis	ko04144	3	228	193	7437	ENSOCUG00000013304;ENSOCUG00000023743;Rabbit_newGene_546	K06751+K03283+K06751
Alcoholism	ko05034	2	153	193	7437	ENSOCUG00000001436;ENSOCUG00000017203	K00274+K04534
Proximal tubule bicarbonate reclamation	ko04964	2	24	193	7437	ENSOCUG00000002988;ENSOCUG00000022666	K01540+K09864
Purine metabolism	ko00230	6	177	193	7437	ENSOCUG00000005820;ENSOCUG00000008162;ENSOCUG00000010306;ENSOCUG00000013740;ENSOCUG00000014432;ENSOCUG00000025341	K10808+K12320+K01510+K15779+K01513+K01939
Galactose metabolism	ko00052	2	36	193	7437	ENSOCUG00000013740;ENSOCUG00000016605	K15779+K00011
Primary bile acid biosynthesis	ko00120	3	18	193	7437	ENSOCUG00000006887;ENSOCUG00000012283;ENSOCUG00000026800	K07431+K00489+K00659
Retinol metabolism	ko00830	10	71	193	7437	ENSOCUG00000000001;ENSOCUG00000010056;ENSOCUG00000017923;ENSOCUG00000022472;ENSOCUG00000023318;ENSOCUG00000025117;ENSOCUG00000025702;ENSOCUG00000026559;ENSOCUG00000026643;Rabbit_newGene_1374	K13952+K07409+K00699+K00699+K00699+K17687+K17687+K00699+K00699+K00699
Non-alcoholic fatty liver disease (NAFLD)	ko04932	3	164	193	7437	ENSOCUG00000011041;ENSOCUG00000024966;ENSOCUG00000026908	K04397+K07197+K02273
Nicotinate and nicotinamide metabolism	ko00760	2	29	193	7437	ENSOCUG00000014432;Rabbit_newGene_4864	K01513+K00858
Circadian entrainment	ko04713	3	86	193	7437	ENSOCUG00000017203;ENSOCUG00000017865;ENSOCUG00000021506	K04534+K04515+K04379
Wnt signaling pathway	ko04310	3	133	193	7437	ENSOCUG00000001726;ENSOCUG00000017865;ENSOCUG00000029019	K01384+K04515+K02375
Base excision repair	ko03410	1	34	193	7437	ENSOCUG00000013006	K10801
HIF-1 signaling pathway	ko04066	4	115	193	7437	ENSOCUG00000002815;ENSOCUG00000015377;ENSOCUG00000017865;ENSOCUG00000026162	K05133+K05466+K04515+K14736
Axon guidance	ko04360	7	127	193	7437	ENSOCUG00000001326;ENSOCUG00000001912;ENSOCUG00000002344;ENSOCUG00000004307;ENSOCUG00000004668;ENSOCUG00000007545;ENSOCUG00000014846	K06521+K06821+K06840+K05462+K06521+K05114+K07529
Arachidonic acid metabolism	ko00590	4	90	193	7437	ENSOCUG00000024104;ENSOCUG00000025117;ENSOCUG00000025702;ENSOCUG00000028182	K01047+K17687+K17687+K00079
ECM-receptor interaction	ko04512	8	88	193	7437	ENSOCUG00000000715;ENSOCUG00000002486;ENSOCUG00000003061;ENSOCUG00000003792;ENSOCUG00000009097;ENSOCUG00000009244;ENSOCUG00000009427;ENSOCUG00000022536	K06256+K06238+K06258+K16857+K16338+K04659+K05637+K06250
Glycerophospholipid metabolism	ko00564	3	89	193	7437	ENSOCUG00000002071;ENSOCUG00000014076;ENSOCUG00000024104	K13506+K00901+K01047
Amoebiasis	ko05146	3	123	193	7437	ENSOCUG00000009427;ENSOCUG00000013533;ENSOCUG00000026651	K05637+K06856+K06856
Steroid biosynthesis	ko00100	1	19	193	7437	ENSOCUG00000001415	K00637
Hedgehog signaling pathway	ko04340	2	51	193	7437	ENSOCUG00000001726;ENSOCUG00000028137	K01384+K11989
Measles	ko05162	5	139	193	7437	ENSOCUG00000002339;ENSOCUG00000002815;ENSOCUG00000013533;ENSOCUG00000023743;ENSOCUG00000026651	K09447+K05133+K06856+K03283+K06856
Oxytocin signaling pathway	ko04921	4	157	193	7437	ENSOCUG00000011626;ENSOCUG00000017203;ENSOCUG00000017865;ENSOCUG00000021506	K08794+K04534+K04515+K04379
Drug metabolism - cytochrome P450	ko00982	9	77	193	7437	ENSOCUG00000000001;ENSOCUG00000001436;ENSOCUG00000010056;ENSOCUG00000017923;ENSOCUG00000022472;ENSOCUG00000023318;ENSOCUG00000026559;ENSOCUG00000026643;Rabbit_newGene_1374	K13952+K00274+K07409+K00699+K00699+K00699+K00699+K00699+K00699
Linoleic acid metabolism	ko00591	2	31	193	7437	ENSOCUG00000010056;ENSOCUG00000024104	K07409+K01047
Notch signaling pathway	ko04330	2	45	193	7437	ENSOCUG00000000915;ENSOCUG00000009363	K06058+K06054
GABAergic synapse	ko04727	1	84	193	7437	ENSOCUG00000017203	K04534
Pathways in cancer	ko05200	10	410	193	7437	ENSOCUG00000000435;ENSOCUG00000001726;ENSOCUG00000004897;ENSOCUG00000007470;ENSOCUG00000009427;ENSOCUG00000010109;ENSOCUG00000016101;ENSOCUG00000021506;ENSOCUG00000026354;ENSOCUG00000029019	K08803+K01384+K05092+K10055+K05637+K16060+K01403+K04379+K16859+K02375
Pertussis	ko05133	3	76	193	7437	ENSOCUG00000011041;ENSOCUG00000014929;ENSOCUG00000021506	K04397+K10067+K04379
HTLV-I infection	ko05166	13	263	193	7437	ENSOCUG00000001726;ENSOCUG00000005861;ENSOCUG00000006527;ENSOCUG00000008243;ENSOCUG00000008385;ENSOCUG00000009161;ENSOCUG00000011340;ENSOCUG00000013304;ENSOCUG00000014877;ENSOCUG00000016241;ENSOCUG00000021506;ENSOCUG00000029019;Rabbit_newGene_546	K01384+K02678+K06637+K02537+K06622+K09341+K03363+K06751+K06635+K15310+K04379+K02375+K06751
Ubiquitin mediated proteolysis	ko04120	3	150	193	7437	ENSOCUG00000010109;ENSOCUG00000011340;ENSOCUG00000012176	K16060+K03363+K06688
Sphingolipid metabolism	ko00600	1	47	193	7437	ENSOCUG00000013287	K07553
Inflammatory mediator regulation of TRP channels	ko04750	1	93	193	7437	ENSOCUG00000017865	K04515
Parkinson's disease	ko05012	2	162	193	7437	ENSOCUG00000023825;ENSOCUG00000026908	K04528+K02273
Proteoglycans in cancer	ko05205	8	207	193	7437	ENSOCUG00000000715;ENSOCUG00000001726;ENSOCUG00000003792;ENSOCUG00000009097;ENSOCUG00000015909;ENSOCUG00000016101;ENSOCUG00000017865;ENSOCUG00000029019	K06256+K01384+K16857+K16338+K08523+K01403+K04515+K02375
Cholinergic synapse	ko04725	3	98	193	7437	ENSOCUG00000017203;ENSOCUG00000017865;ENSOCUG00000021506	K04534+K04515+K04379
ErbB signaling pathway	ko04012	2	88	193	7437	ENSOCUG00000015909;ENSOCUG00000017865	K08523+K04515
Glutathione metabolism	ko00480	2	57	193	7437	ENSOCUG00000005820;ENSOCUG00000024484	K10808+K00681
Amphetamine addiction	ko05031	3	54	193	7437	ENSOCUG00000001436;ENSOCUG00000017865;ENSOCUG00000021506	K00274+K04515+K04379
Melanogenesis	ko04916	4	94	193	7437	ENSOCUG00000001726;ENSOCUG00000017203;ENSOCUG00000017865;ENSOCUG00000029019	K01384+K04534+K04515+K02375
Glycolysis / Gluconeogenesis	ko00010	4	67	193	7437	ENSOCUG00000000001;ENSOCUG00000002260;ENSOCUG00000003144;ENSOCUG00000013740	K13952+K01895+K01837+K15779
Porphyrin and chlorophyll metabolism	ko00860	8	52	193	7437	ENSOCUG00000004119;ENSOCUG00000013603;ENSOCUG00000017923;ENSOCUG00000022472;ENSOCUG00000023318;ENSOCUG00000026559;ENSOCUG00000026643;Rabbit_newGene_1374	K01195+K00643+K00699+K00699+K00699+K00699+K00699+K00699
Rap1 signaling pathway	ko04015	6	227	193	7437	ENSOCUG00000003792;ENSOCUG00000004307;ENSOCUG00000015377;ENSOCUG00000017203;ENSOCUG00000024967;ENSOCUG00000026354	K16857+K05462+K05466+K04534+K04680+K16859
Hepatitis B	ko05161	3	156	193	7437	ENSOCUG00000002339;ENSOCUG00000016101;ENSOCUG00000021506	K09447+K01403+K04379
Vitamin digestion and absorption	ko04977	2	24	193	7437	ENSOCUG00000010728;ENSOCUG00000025548	K08757+K14610
Steroid hormone biosynthesis	ko00140	8	80	193	7437	ENSOCUG00000010056;ENSOCUG00000012283;ENSOCUG00000017923;ENSOCUG00000022472;ENSOCUG00000023318;ENSOCUG00000026559;ENSOCUG00000026643;Rabbit_newGene_1374	K07409+K00489+K00699+K00699+K00699+K00699+K00699+K00699
Aldosterone-regulated sodium reabsorption	ko04960	1	40	193	7437	ENSOCUG00000002988	K01540
Toxoplasmosis	ko05145	5	127	193	7437	ENSOCUG00000002815;ENSOCUG00000009427;ENSOCUG00000010109;ENSOCUG00000017203;ENSOCUG00000023743	K05133+K05637+K16060+K04534+K03283
PI3K-Akt signaling pathway	ko04151	10	345	193	7437	ENSOCUG00000002486;ENSOCUG00000003792;ENSOCUG00000004307;ENSOCUG00000009244;ENSOCUG00000009427;ENSOCUG00000013533;ENSOCUG00000015377;ENSOCUG00000022536;ENSOCUG00000026354;ENSOCUG00000026651	K06238+K16857+K05462+K04659+K05637+K06856+K05466+K06250+K16859+K06856
Insulin signaling pathway	ko04910	2	149	193	7437	ENSOCUG00000022082;ENSOCUG00000024966	K07193+K07197
Pantothenate and CoA biosynthesis	ko00770	2	17	193	7437	ENSOCUG00000002109;ENSOCUG00000014432	K08069+K01513
Peroxisome	ko04146	2	76	193	7437	ENSOCUG00000022496;ENSOCUG00000026800	K00830+K00659
Adrenergic signaling in cardiomyocytes	ko04261	2	149	193	7437	ENSOCUG00000002988;ENSOCUG00000017865	K01540+K04515
Dilated cardiomyopathy	ko05414	2	92	193	7437	ENSOCUG00000013533;ENSOCUG00000026651	K06856+K06856
Glycosphingolipid biosynthesis - lacto and neolacto series	ko00601	1	29	193	7437	ENSOCUG00000007815	K00709
Inositol phosphate metabolism	ko00562	2	61	193	7437	ENSOCUG00000004762;ENSOCUG00000007853	K01099+K00911
Renin-angiotensin system	ko04614	1	15	193	7437	ENSOCUG00000017924	K01389
MicroRNAs in cancer	ko05206	7	152	193	7437	ENSOCUG00000000715;ENSOCUG00000003792;ENSOCUG00000006493;ENSOCUG00000008012;ENSOCUG00000015068;ENSOCUG00000016101;ENSOCUG00000017835	K06256+K16857+K04381+K04381+K17387+K01403+K17399
Chemical carcinogenesis	ko05204	10	95	193	7437	ENSOCUG00000000001;ENSOCUG00000001536;ENSOCUG00000010056;ENSOCUG00000017923;ENSOCUG00000022472;ENSOCUG00000023318;ENSOCUG00000026559;ENSOCUG00000026643;ENSOCUG00000028182;Rabbit_newGene_1374	K13952+K01014+K07409+K00699+K00699+K00699+K00699+K00699+K00079+K00699
Hepatitis C	ko05160	3	128	193	7437	ENSOCUG00000002339;ENSOCUG00000005438;ENSOCUG00000010358	K09447+K14217+K06087
Alanine, aspartate and glutamate metabolism	ko00250	3	38	193	7437	ENSOCUG00000005855;ENSOCUG00000022496;ENSOCUG00000025341	K01437+K00830+K01939
Insulin secretion	ko04911	3	77	193	7437	ENSOCUG00000002988;ENSOCUG00000009543;ENSOCUG00000017865	K01540+K04936+K04515
Jak-STAT signaling pathway	ko04630	1	145	193	7437	ENSOCUG00000002815	K05133
Folate biosynthesis	ko00790	1	14	193	7437	ENSOCUG00000005127	K00287
Adipocytokine signaling pathway	ko04920	2	68	193	7437	ENSOCUG00000015109;ENSOCUG00000025449	K08765+K08765
Thyroid hormone signaling pathway	ko04919	3	111	193	7437	ENSOCUG00000002988;ENSOCUG00000011890;Rabbit_newGene_2434	K01540+K15143+K17904
Pyruvate metabolism	ko00620	1	44	193	7437	ENSOCUG00000002260	K01895
Ether lipid metabolism	ko00565	1	44	193	7437	ENSOCUG00000024104	K01047
Pentose and glucuronate interconversions	ko00040	9	43	193	7437	ENSOCUG00000004119;ENSOCUG00000013461;ENSOCUG00000016605;ENSOCUG00000017923;ENSOCUG00000022472;ENSOCUG00000023318;ENSOCUG00000026559;ENSOCUG00000026643;Rabbit_newGene_1374	K01195+K13247+K00011+K00699+K00699+K00699+K00699+K00699+K00699
Lysosome	ko04142	1	120	193	7437	ENSOCUG00000004119	K01195
Fat digestion and absorption	ko04975	3	51	193	7437	ENSOCUG00000005300;ENSOCUG00000010728;ENSOCUG00000024104	K05683+K08757+K01047
Cell cycle	ko04110	11	135	193	7437	ENSOCUG00000001652;ENSOCUG00000002858;ENSOCUG00000004340;ENSOCUG00000006527;ENSOCUG00000007124;ENSOCUG00000008243;ENSOCUG00000008385;ENSOCUG00000008476;ENSOCUG00000008954;ENSOCUG00000011340;ENSOCUG00000014877	K05868+K02087+K05868+K06637+K08866+K02537+K06622+K06631+K04402+K03363+K06635
Graft-versus-host disease	ko05332	2	47	193	7437	ENSOCUG00000013304;Rabbit_newGene_546	K06751+K06751
Influenza A	ko05164	3	169	193	7437	ENSOCUG00000002339;ENSOCUG00000002815;ENSOCUG00000023743	K09447+K05133+K03283
Starch and sucrose metabolism	ko00500	10	68	193	7437	ENSOCUG00000004119;ENSOCUG00000005568;ENSOCUG00000013740;ENSOCUG00000014432;ENSOCUG00000017923;ENSOCUG00000022472;ENSOCUG00000023318;ENSOCUG00000026559;ENSOCUG00000026643;Rabbit_newGene_1374	K01195+K05350+K15779+K01513+K00699+K00699+K00699+K00699+K00699+K00699
Fc epsilon RI signaling pathway	ko04664	2	67	193	7437	ENSOCUG00000013533;ENSOCUG00000026651	K06856+K06856
Chemokine signaling pathway	ko04062	2	176	193	7437	ENSOCUG00000024425;ENSOCUG00000024883	K05505+K05505
Glutamatergic synapse	ko04724	1	107	193	7437	ENSOCUG00000017203	K04534
Fatty acid elongation	ko00062	1	27	193	7437	ENSOCUG00000006012	K01068
Basal cell carcinoma	ko05217	2	52	193	7437	ENSOCUG00000001726;ENSOCUG00000029019	K01384+K02375
Vascular smooth muscle contraction	ko04270	5	123	193	7437	ENSOCUG00000003663;ENSOCUG00000009543;ENSOCUG00000024104;ENSOCUG00000025117;ENSOCUG00000025702	K12315+K04936+K01047+K17687+K17687
Progesterone-mediated oocyte maturation	ko04914	5	93	193	7437	ENSOCUG00000001652;ENSOCUG00000002858;ENSOCUG00000004340;ENSOCUG00000008243;ENSOCUG00000008476	K05868+K02087+K05868+K02537+K06631
Transcriptional misregulation in cancer	ko05202	7	182	193	7437	ENSOCUG00000004897;ENSOCUG00000007470;ENSOCUG00000008385;ENSOCUG00000013533;ENSOCUG00000016101;ENSOCUG00000024667;ENSOCUG00000026651	K05092+K10055+K06622+K06856+K01403+K10048+K06856
Glyoxylate and dicarboxylate metabolism	ko00630	1	27	193	7437	ENSOCUG00000022496	K00830
Ascorbate and aldarate metabolism	ko00053	6	38	193	7437	ENSOCUG00000017923;ENSOCUG00000022472;ENSOCUG00000023318;ENSOCUG00000026559;ENSOCUG00000026643;Rabbit_newGene_1374	K00699+K00699+K00699+K00699+K00699+K00699
TGF-beta signaling pathway	ko04350	4	85	193	7437	ENSOCUG00000003792;ENSOCUG00000007380;ENSOCUG00000007382;ENSOCUG00000024967	K16857+K04667+K04667+K04680
Type I diabetes mellitus	ko04940	4	59	193	7437	ENSOCUG00000008181;ENSOCUG00000013304;ENSOCUG00000029735;Rabbit_newGene_546	K01294+K06751+K01294+K06751
Caffeine metabolism	ko00232	1	4	193	7437	ENSOCUG00000010056	K07409
Legionellosis	ko05134	5	74	193	7437	ENSOCUG00000011041;ENSOCUG00000023743;ENSOCUG00000024425;ENSOCUG00000024883;ENSOCUG00000027854	K04397+K03283+K05505+K05505+K10168
Neurotrophin signaling pathway	ko04722	2	118	193	7437	ENSOCUG00000017865;ENSOCUG00000022082	K04515+K07193
Malaria	ko05144	4	55	193	7437	ENSOCUG00000000568;ENSOCUG00000003792;ENSOCUG00000009244;ENSOCUG00000016477	K13823+K16857+K04659+K06496
B cell receptor signaling pathway	ko04662	3	68	193	7437	ENSOCUG00000013533;ENSOCUG00000021506;ENSOCUG00000026651	K06856+K04379+K06856
Inflammatory bowel disease (IBD)	ko05321	2	72	193	7437	ENSOCUG00000002815;ENSOCUG00000027854	K05133+K10168
Fatty acid metabolism	ko01212	3	55	193	7437	ENSOCUG00000001375;ENSOCUG00000015109;ENSOCUG00000025449	K00507+K08765+K08765
Serotonergic synapse	ko04726	3	109	193	7437	ENSOCUG00000001436;ENSOCUG00000015664;ENSOCUG00000017203	K00274+K00502+K04534
Colorectal cancer	ko05210	1	87	193	7437	ENSOCUG00000021506	K04379
Intestinal immune network for IgA production	ko04672	2	61	193	7437	ENSOCUG00000013533;ENSOCUG00000026651	K06856+K06856
Rheumatoid arthritis	ko05323	3	97	193	7437	ENSOCUG00000013533;ENSOCUG00000021506;ENSOCUG00000026651	K06856+K04379+K06856
Cytokine-cytokine receptor interaction	ko04060	3	212	193	7437	ENSOCUG00000002815;ENSOCUG00000004897;ENSOCUG00000027985	K05133+K05092+K05149
Pyrimidine metabolism	ko00240	2	101	193	7437	ENSOCUG00000005820;ENSOCUG00000010306	K10808+K01510
Primary immunodeficiency	ko05340	2	37	193	7437	ENSOCUG00000013533;ENSOCUG00000026651	K06856+K06856
Bladder cancer	ko05219	3	38	193	7437	ENSOCUG00000000435;ENSOCUG00000003792;ENSOCUG00000016101	K08803+K16857+K01403
Fatty acid degradation	ko00071	5	46	193	7437	ENSOCUG00000000001;ENSOCUG00000015109;ENSOCUG00000025117;ENSOCUG00000025449;ENSOCUG00000025702	K13952+K08765+K17687+K08765+K17687
Glycine, serine and threonine metabolism	ko00260	5	42	193	7437	ENSOCUG00000001436;ENSOCUG00000003144;ENSOCUG00000009074;ENSOCUG00000013603;ENSOCUG00000022496	K00274+K01837+K00108+K00643+K00830
Arginine and proline metabolism	ko00330	3	59	193	7437	ENSOCUG00000001436;ENSOCUG00000009989;ENSOCUG00000013403	K00274+K01583+K18384
Cardiac muscle contraction	ko04260	2	80	193	7437	ENSOCUG00000002988;ENSOCUG00000026908	K01540+K02273
Viral carcinogenesis	ko05203	6	203	193	7437	ENSOCUG00000002339;ENSOCUG00000002858;ENSOCUG00000011340;ENSOCUG00000013304;ENSOCUG00000013676;Rabbit_newGene_546	K09447+K02087+K03363+K06751+K05768+K06751
Phenylalanine metabolism	ko00360	2	18	193	7437	ENSOCUG00000001436;Rabbit_newGene_64	K00274+K00628
Acute myeloid leukemia	ko05221	2	53	193	7437	ENSOCUG00000004897;ENSOCUG00000007470	K05092+K10055
Chagas disease (American trypanosomiasis)	ko05142	3	115	193	7437	ENSOCUG00000002815;ENSOCUG00000017203;ENSOCUG00000021506	K05133+K04534+K04379
Prolactin signaling pathway	ko04917	1	68	193	7437	ENSOCUG00000021506	K04379
cAMP signaling pathway	ko04024	4	189	193	7437	ENSOCUG00000002988;ENSOCUG00000014610;ENSOCUG00000017865;ENSOCUG00000021506	K01540+K05673+K04515+K04379
Choline metabolism in cancer	ko05231	2	109	193	7437	ENSOCUG00000014076;ENSOCUG00000021506	K00901+K04379
Drug metabolism - other enzymes	ko00983	8	67	193	7437	ENSOCUG00000004119;ENSOCUG00000017923;ENSOCUG00000022472;ENSOCUG00000023318;ENSOCUG00000026015;ENSOCUG00000026559;ENSOCUG00000026643;Rabbit_newGene_1374	K01195+K00699+K00699+K00699+K03927+K00699+K00699+K00699
AMPK signaling pathway	ko04152	4	130	193	7437	ENSOCUG00000001375;ENSOCUG00000015109;ENSOCUG00000024966;ENSOCUG00000025449	K00507+K08765+K07197+K08765
Olfactory transduction	ko04740	2	754	193	7437	ENSOCUG00000011868;ENSOCUG00000017865	K04257+K04515
Retrograde endocannabinoid signaling	ko04723	2	98	193	7437	ENSOCUG00000007326;ENSOCUG00000017203	K01054+K04534
Hippo signaling pathway	ko04390	4	149	193	7437	ENSOCUG00000001726;ENSOCUG00000016302;ENSOCUG00000024967;ENSOCUG00000029019	K01384+K16144+K04680+K02375
Spliceosome	ko03040	1	162	193	7437	ENSOCUG00000023743	K03283
Riboflavin metabolism	ko00740	1	10	193	7437	ENSOCUG00000014432	K01513
Glycosaminoglycan biosynthesis - heparan sulfate / heparin	ko00534	1	23	193	7437	ENSOCUG00000006878	K02368
Complement and coagulation cascades	ko04610	2	73	193	7437	ENSOCUG00000008253;ENSOCUG00000011452	K03909+K03917
Systemic lupus erythematosus	ko05322	2	124	193	7437	ENSOCUG00000013533;ENSOCUG00000026651	K06856+K06856
Histidine metabolism	ko00340	2	20	193	7437	ENSOCUG00000001436;ENSOCUG00000005855	K00274+K01437
Pancreatic secretion	ko04972	3	109	193	7437	ENSOCUG00000002988;ENSOCUG00000009543;ENSOCUG00000024104	K01540+K04936+K01047
PPAR signaling pathway	ko03320	8	73	193	7437	ENSOCUG00000001375;ENSOCUG00000002297;ENSOCUG00000006887;ENSOCUG00000010728;ENSOCUG00000012283;ENSOCUG00000015109;ENSOCUG00000025449;Rabbit_newGene_4980	K00507+K08769+K07431+K08757+K00489+K08765+K08765+K08770
Amino sugar and nucleotide sugar metabolism	ko00520	1	46	193	7437	ENSOCUG00000013740	K15779
Fc gamma R-mediated phagocytosis	ko04666	3	90	193	7437	ENSOCUG00000013533;ENSOCUG00000013676;ENSOCUG00000026651	K06856+K05768+K06856
Bile secretion	ko04976	7	66	193	7437	ENSOCUG00000002988;ENSOCUG00000005300;ENSOCUG00000012283;ENSOCUG00000014610;ENSOCUG00000016570;ENSOCUG00000022666;ENSOCUG00000026800	K01540+K05683+K00489+K05673+K03460+K09864+K00659
cGMP-PKG signaling pathway	ko04022	2	169	193	7437	ENSOCUG00000002988;ENSOCUG00000009543	K01540+K04936
One carbon pool by folate	ko00670	3	20	193	7437	ENSOCUG00000002781;ENSOCUG00000005127;ENSOCUG00000006962	K13402+K00287+K00289
Long-term depression	ko04730	1	60	193	7437	ENSOCUG00000017203	K04534
Natural killer cell mediated cytotoxicity	ko04650	5	112	193	7437	ENSOCUG00000002815;ENSOCUG00000012856;ENSOCUG00000013533;ENSOCUG00000013585;ENSOCUG00000026651	K05133+K06523+K06856+K06582+K06856
Salivary secretion	ko04970	4	77	193	7437	ENSOCUG00000002988;ENSOCUG00000007551;ENSOCUG00000009543;ENSOCUG00000013488	K01540+K04975+K04936+K13912
Cell adhesion molecules (CAMs)	ko04514	8	151	193	7437	ENSOCUG00000009097;ENSOCUG00000010358;ENSOCUG00000010458;ENSOCUG00000011289;ENSOCUG00000012856;ENSOCUG00000013304;ENSOCUG00000016477;Rabbit_newGene_546	K16338+K06087+K06081+K06547+K06523+K06751+K06496+K06751
Leukocyte transendothelial migration	ko04670	2	126	193	7437	ENSOCUG00000010358;ENSOCUG00000016101	K06087+K01403
Protein processing in endoplasmic reticulum	ko04141	1	184	193	7437	ENSOCUG00000023743	K03283
Fanconi anemia pathway	ko03460	3	53	193	7437	ENSOCUG00000003746;ENSOCUG00000009363;ENSOCUG00000011488	K03510+K06054+K10895
Gap junction	ko04540	2	90	193	7437	ENSOCUG00000002858;ENSOCUG00000013014	K02087+K07375
T cell receptor signaling pathway	ko04660	2	116	193	7437	ENSOCUG00000006056;ENSOCUG00000021506	K04415+K04379
Oxidative phosphorylation	ko00190	1	143	193	7437	ENSOCUG00000026908	K02273
Asthma	ko05310	2	39	193	7437	ENSOCUG00000013533;ENSOCUG00000026651	K06856+K06856
Gastric acid secretion	ko04971	2	67	193	7437	ENSOCUG00000002988;ENSOCUG00000017865	K01540+K04515
Autoimmune thyroid disease	ko05320	4	64	193	7437	ENSOCUG00000013304;ENSOCUG00000013533;ENSOCUG00000026651;Rabbit_newGene_546	K06751+K06856+K06856+K06751
Mineral absorption	ko04978	4	45	193	7437	ENSOCUG00000002988;ENSOCUG00000007551;ENSOCUG00000022624;ENSOCUG00000026162	K01540+K04975+K14706+K14736
p53 signaling pathway	ko04115	6	77	193	7437	ENSOCUG00000001652;ENSOCUG00000002858;ENSOCUG00000003792;ENSOCUG00000004340;ENSOCUG00000005820;ENSOCUG00000008954	K05868+K02087+K16857+K05868+K10808+K04402
NOD-like receptor signaling pathway	ko04621	1	52	193	7437	ENSOCUG00000010109	K16060
Maturity onset diabetes of the young	ko04950	1	23	193	7437	ENSOCUG00000009363	K06054
Carbohydrate digestion and absorption	ko04973	1	45	193	7437	ENSOCUG00000002988	K01540
Ribosome	ko03010	3	433	193	7437	ENSOCUG00000026786;ENSOCUG00000027082;ENSOCUG00000027099	K02915+K02880+K02915
Ras signaling pathway	ko04014	5	237	193	7437	ENSOCUG00000004307;ENSOCUG00000005861;ENSOCUG00000015377;ENSOCUG00000024104;ENSOCUG00000026354	K05462+K02678+K05466+K01047+K16859
Allograft rejection	ko05330	4	54	193	7437	ENSOCUG00000013304;ENSOCUG00000013533;ENSOCUG00000026651;Rabbit_newGene_546	K06751+K06856+K06856+K06751
Morphine addiction	ko05032	1	88	193	7437	ENSOCUG00000017203	K04534
Nitrogen metabolism	ko00910	1	18	193	7437	ENSOCUG00000005039	K01672
Phosphatidylinositol signaling system	ko04070	3	79	193	7437	ENSOCUG00000004762;ENSOCUG00000007853;ENSOCUG00000014076	K01099+K00911+K00901
Focal adhesion	ko04510	7	223	193	7437	ENSOCUG00000002486;ENSOCUG00000003792;ENSOCUG00000009244;ENSOCUG00000009427;ENSOCUG00000010109;ENSOCUG00000022536;ENSOCUG00000026354	K06238+K16857+K04659+K05637+K16060+K06250+K16859
Dorso-ventral axis formation	ko04320	1	25	193	7437	ENSOCUG00000005861	K02678
Salmonella infection	ko05132	6	86	193	7437	ENSOCUG00000002815;ENSOCUG00000013609;ENSOCUG00000021506;ENSOCUG00000024425;ENSOCUG00000024883;ENSOCUG00000027854	K05133+K05399+K04379+K05505+K05505+K10168
Taurine and hypotaurine metabolism	ko00430	2	13	193	7437	ENSOCUG00000024484;ENSOCUG00000026800	K00681+K00659
Calcium signaling pathway	ko04020	4	196	193	7437	ENSOCUG00000007853;ENSOCUG00000013533;ENSOCUG00000017865;ENSOCUG00000026651	K00911+K06856+K04515+K06856
Tyrosine metabolism	ko00350	2	32	193	7437	ENSOCUG00000000001;ENSOCUG00000001436	K13952+K00274
Butanoate metabolism	ko00650	2	26	193	7437	ENSOCUG00000005933;ENSOCUG00000017141	K01896+K01896
Viral myocarditis	ko05416	4	87	193	7437	ENSOCUG00000013304;ENSOCUG00000013533;ENSOCUG00000026651;Rabbit_newGene_546	K06751+K06856+K06856+K06751
Glycosaminoglycan degradation	ko00531	1	19	193	7437	ENSOCUG00000004119	K01195
Glycerolipid metabolism	ko00561	4	63	193	7437	ENSOCUG00000002071;ENSOCUG00000007326;ENSOCUG00000014076;ENSOCUG00000016605	K13506+K01054+K00901+K00011
Herpes simplex infection	ko05168	11	201	193	7437	ENSOCUG00000002339;ENSOCUG00000002815;ENSOCUG00000002858;ENSOCUG00000005438;ENSOCUG00000005931;ENSOCUG00000005940;ENSOCUG00000010458;ENSOCUG00000013304;ENSOCUG00000021506;ENSOCUG00000022443;Rabbit_newGene_546	K09447+K05133+K02087+K14217+K15411+K02296+K06081+K06751+K04379+K11299+K06751
MAPK signaling pathway	ko04010	6	249	193	7437	ENSOCUG00000006056;ENSOCUG00000006493;ENSOCUG00000008012;ENSOCUG00000008954;ENSOCUG00000021506;ENSOCUG00000023743	K04415+K04381+K04381+K04402+K04379+K03283
Cysteine and methionine metabolism	ko00270	1	43	193	7437	ENSOCUG00000017835	K17399
Leishmaniasis	ko05140	4	70	193	7437	ENSOCUG00000002815;ENSOCUG00000013533;ENSOCUG00000021506;ENSOCUG00000026651	K05133+K06856+K04379+K06856
Toll-like receptor signaling pathway	ko04620	6	95	193	7437	ENSOCUG00000002339;ENSOCUG00000006056;ENSOCUG00000013609;ENSOCUG00000021506;ENSOCUG00000022536;ENSOCUG00000027854	K09447+K04415+K05399+K04379+K06250+K10168
Staphylococcus aureus infection	ko05150	3	59	193	7437	ENSOCUG00000013533;ENSOCUG00000016477;ENSOCUG00000026651	K06856+K06496+K06856
Epstein-Barr virus infection	ko05169	8	207	193	7437	ENSOCUG00000000715;ENSOCUG00000002858;ENSOCUG00000010306;ENSOCUG00000013304;ENSOCUG00000013533;ENSOCUG00000023743;ENSOCUG00000026651;Rabbit_newGene_546	K06256+K02087+K01510+K06751+K06856+K03283+K06856+K06751
African trypanosomiasis	ko05143	4	36	193	7437	ENSOCUG00000000568;ENSOCUG00000010728;ENSOCUG00000013533;ENSOCUG00000026651	K13823+K08757+K06856+K06856
Metabolism of xenobiotics by cytochrome P450	ko00980	9	89	193	7437	ENSOCUG00000000001;ENSOCUG00000010056;ENSOCUG00000017923;ENSOCUG00000022472;ENSOCUG00000023318;ENSOCUG00000026559;ENSOCUG00000026643;ENSOCUG00000028182;Rabbit_newGene_1374	K13952+K07409+K00699+K00699+K00699+K00699+K00699+K00079+K00699
Hematopoietic cell lineage	ko04640	5	86	193	7437	ENSOCUG00000000715;ENSOCUG00000004897;ENSOCUG00000013533;ENSOCUG00000017924;ENSOCUG00000026651	K06256+K05092+K06856+K01389+K06856
Long-term potentiation	ko04720	1	57	193	7437	ENSOCUG00000017865	K04515
Protein digestion and absorption	ko04974	5	106	193	7437	ENSOCUG00000002486;ENSOCUG00000002988;ENSOCUG00000011445;ENSOCUG00000012014;ENSOCUG00000017924	K06238+K01540+K01278+K14206+K01389
Huntington's disease	ko05016	3	207	193	7437	ENSOCUG00000002297;ENSOCUG00000012688;ENSOCUG00000026908	K08769+K10408+K02273
Cyanoamino acid metabolism	ko00460	2	7	193	7437	ENSOCUG00000005568;ENSOCUG00000024484	K05350+K00681
GnRH signaling pathway	ko04912	2	84	193	7437	ENSOCUG00000015909;ENSOCUG00000017865	K08523+K04515
TNF signaling pathway	ko04668	8	102	193	7437	ENSOCUG00000006056;ENSOCUG00000010109;ENSOCUG00000011041;ENSOCUG00000016101;ENSOCUG00000021506;ENSOCUG00000024425;ENSOCUG00000024667;ENSOCUG00000024883	K04415+K16060+K04397+K01403+K04379+K05505+K10048+K05505
Antigen processing and presentation	ko04612	3	74	193	7437	ENSOCUG00000013304;ENSOCUG00000023743;Rabbit_newGene_546	K06751+K03283+K06751
ABC transporters	ko02010	2	43	193	7437	ENSOCUG00000005300;ENSOCUG00000014610	K05683+K05673
Glioma	ko05214	1	61	193	7437	ENSOCUG00000017865	K04515
Fructose and mannose metabolism	ko00051	1	32	193	7437	ENSOCUG00000016605	K00011
Estrogen signaling pathway	ko04915	5	94	193	7437	ENSOCUG00000015909;ENSOCUG00000016101;ENSOCUG00000017203;ENSOCUG00000021506;ENSOCUG00000023743	K08523+K01403+K04534+K04379+K03283
Cocaine addiction	ko05030	1	42	193	7437	ENSOCUG00000001436	K00274
Alzheimer's disease	ko05010	4	183	193	7437	ENSOCUG00000011041;ENSOCUG00000017924;ENSOCUG00000023825;ENSOCUG00000026908	K04397+K01389+K04528+K02273
Carbon metabolism	ko01200	2	115	193	7437	ENSOCUG00000002260;ENSOCUG00000022496	K01895+K00830
